# Supplementary material for: Fine‐scale ecological and anthropogenic variables predict the habitat use and detectability of sloth bears in the Churia habitat of east Nepal
Source: Ecol Evol. 2022 Jan 13;12(1):e8512. doi: 10.1002/ece3.8512 (PMC8809446; doi:10.1002/ece3.8512)
Supplement: Supplementary file 1 — Supplementary Material [file ECE3-12-e8512-s001.csv]

SN	Site_ID	R1	R2	R3	R4	R5	R6	R7	R8	R9	R10	R11	R12
1	0	0	0	0	0	0	-	-	-	-	-	-	-
2	1	0	0	0	0	0	-	-	-	-	-	-	-
3	2	0	0	0	0	-	-	-	-	-	-	-	-
4	3	0	0	0	0	-	-	-	-	-	-	-	-
5	4	0	0	0	0	-	-	-	-	-	-	-	-
6	5	0	0	0	0	0	0	-	-	-	-	-	-
7	6	0	0	0	0	0	-	-	-	-	-	-	-
8	7	0	0	0	0	0	-	-	-	-	-	-	-
9	8	0	0	0	0	0	-	-	-	-	-	-	-
10	9	0	0	0	0	0	0	0	-	-	-	-	-
11	10	0	0	0	0	0	0	0	-	-	-	-	-
12	11	0	0	0	0	0	-	-	-	-	-	-	-
13	12	0	0	0	0	1	0	0	1	-	-	-	-
14	13	0	0	0	0	0	0	0	-	-	-	-	-
15	14	0	0	0	0	-	-	-	-	-	-	-	-
16	15	0	0	0	0	0	-	-	-	-	-	-	-
17	16	0	0	0	0	-	-	-	-	-	-	-	-
18	18	0	0	0	0	0	-	-	-	-	-	-	-
19	19	0	0	0	0	0	0	0	0	-	-	-	-
20	20	0	0	0	0	0	1	0	-	-	-	-	-
21	21	1	0	0	0	-	-	-	-	-	-	-	-
22	22	0	0	0	0	0	-	-	-	-	-	-	-
23	23	1	0	0	0	0	0	0	-	-	-	-	-
24	24	1	0	1	0	1	-	-	-	-	-	-	-
25	27	0	0	0	0	0	-	-	-	-	-	-	-
26	29	0	0	0	0	0	0	0	-	-	-	-	-
27	30	0	0	0	0	-	-	-	-	-	-	-	-
28	31	0	1	0	0	0	0	0	-	-	-	-	-
29	32	0	0	0	0	0	0	0	0	-	-	-	-
30	33	0	0	0	1	0	-	-	-	-	-	-	-
31	34	1	0	1	0	-	-	-	-	-	-	-	-
32	35	0	0	0	1	0	0	0	-	-	-	-	-
33	36	1	0	1	1	-	-	-	-	-	-	-	-
34	37	1	0	1	0	1	-	-	-	-	-	-	-
35	38	0	1	1	1	0	1	1	-	-	-	-	-
36	39	0	0	0	0	0	-	-	-	-	-	-	-
37	40	0	0	0	0	0	-	-	-	-	-	-	-
38	41	0	0	0	0	0	-	-	-	-	-	-	-
39	42	0	0	0	0	0	0	0	0	-	-	-	-
40	43	0	0	0	0	0	0	0	0	-	-	-	-
41	44	0	0	0	0	0	0	0	-	-	-	-	-
42	45	1	0	1	0	1	0	1	-	-	-	-	-
43	46	1	0	1	0	-	-	-	-	-	-	-	-
44	47	0	0	0	0	0	0	0	0	-	-	-	-
45	48	1	0	0	0	0	-	-	-	0	0	1	0
46	49	0	0	0	0	0	0	0	-	-	-	-	-
47	50	0	0	0	0	0	0	0	0	-	-	-	-
48	51	0	0	0	1	0	0	0	-	0	0	0	-
49	52	0	0	0	0	0	0	0	-	-	-	-	-
50	53	0	0	0	0	0	0	0	0	-	-	-	-
51	54	0	0	0	0	0	0	0	-	-	-	-	-
52	55	0	0	0	0	0	-	-	-	-	-	-	-
53	56	0	0	0	0	0	0	0	-	1	0	-	-
54	57	0	0	0	0	0	-	-	-	-	-	-	-
55	58	0	0	0	0	0	0	0	1	-	-	-	-
56	59	0	0	0	0	0	0	0	0	-	-	-	-
57	60	0	0	0	0	1	0	1	-	-	-	-	-
58	61	0	0	0	0	0	-	-	-	-	-	-	-
59	62	0	0	0	0	0	-	-	-	-	-	-	-
60	63	0	0	1	0	0	0	0	-	-	-	-	-
61	64	0	0	0	0	0	-	-	-	-	-	-	-
62	65	0	0	0	0	0	-	-	-	-	-	-	-
63	66	0	0	0	0	0	0	0	-	-	-	-	-
64	67	0	0	0	0	0	0	0	-	-	-	-	-
65	68	0	0	0	0	0	0	1	0	-	-	-	-
66	69	0	0	0	0	-	-	-	-	-	-	-	-
67	70	0	0	0	0	0	0	0	-	-	-	-	-
68	71	0	0	0	0	0	0	0	-	-	-	-	-
69	72	0	1	0	0	1	1	1	-	-	-	-	-
70	73	0	0	0	0	0	0	0	0	-	-	-	-
71	74	0	0	0	0	0	0	-	-	-	-	-	-
72	75	0	0	0	0	0	0	-	-	-	-	-	-
73	76	0	0	0	0	0	0	0	-	-	-	-	-
74	77	0	0	0	0	0	0	-	-	-	-	-	-
